# Supplementary material for: Structure based approach for understanding organism specific recognition of protein-RNA complexes
Source: Biol Direct. 2015 Mar 7;10:8. doi: 10.1186/s13062-015-0039-8 (PMC4352265; doi:10.1186/s13062-015-0039-8)
Supplement: Additional file 1: Table S1. — Amino acid-nucleotide pair potentials in different organisms. [file 13062_2015_39_MOESM1_ESM.xls]

## Sheet: Sheet1
Table S1: Amino acid-nucleotide pair potentials in different organisms
Pair	E. coli	H. sapiens	S. cerevisiae	Thermus	Archaea
GLY-A	-0.422356	0.280122	0.147129	-0.265987	0
ALA-A	0.2612	-0.485447	0.2612	1.08743	-0.151916
VAL-A	0.0675439	-0.546109	0	0.613653	-0.132994
LEU-A	-0.421116	-0.236264	0.538109	0.124993	0.779766
ILE-A	-0.0496954	-0.0496954	-0.0496954	0.254757	-0.0496954
PRO-A	-0.333531	0	0	-0.333531	-0.241657
PHE-A	-0.272228	-0.163564	0	0	1.20878
TRP-A	0	0	0	-0.345572	-0.695893
MET-A	0.0795847	0.413116	-0.374651	0.280122	-0.0701987
SER-A	-0.0482576	-0.140131	-0.140131	0.245258	0.1934
THR-A	0.366651	-0.335828	0	-0.459581	0.366651
CYS-A	0	-0.758688	0.0675439	0	0.371996
TYR-A	0.604117	-0.0723311	-0.526567	0.432658	0.299665
GLN-A	0.382545	-0.329033	-0.539802	0.795661	0
ASN-A	-0.174113	-0.174113	-0.153908	0.48066	0.324291
ASP-A	0	-0.42651	0	0.0568049	-0.42651
GLU-A	-0.36595	0.667872	0.162883	-0.291353	0.496414
LYS-A	0	0.316254	0.224381	-0.188735	-0.509977
ARG-A	0.102792	-0.22571	-0.138866	0.286053	0.120584
HIS-A	0.108664	0.398026	0.0644953	-0.34862	0.0233755
GLY-G	0.280122	-0.248711	0.785112	0.280122	-0.402377
ALA-G	-0.0243299	0	0	-0.132994	-0.593815
VAL-G	0	0	0	-0.338518	-0.699775
LEU-G	-0.212578	0	-0.212578	-0.103915	0.0290789
ILE-G	0	0	-0.184852	0	-0.769427
PRO-G	-0.345572	0.309201	0.442195	0.0290789	-0.103915
PHE-G	-0.16706	0.316254	-0.338518	0.316254	0.183261
TRP-G	0	-0.645674	0	0.0568049	-0.0761887
MET-G	0	0	-0.642971	0.316254	-0.229855
SER-G	0	-0.442195	-0.350321	0.413116	0.304452
THR-G	-0.362362	0.120953	0.120953	0.292411	0.0507541
CYS-G	0	0	0	0	0
TYR-G	-0.255051	0.180558	-0.132994	0.0952698	0.280122
GLN-G	-0.343937	0.069179	0.069179	-0.0161091	0.53
ASN-G	-0.18694	0.795661	0.0662905	-0.0596497	-0.18694
ASP-G	-0.112079	0.221452	-0.433321	0.634568	0.221452
GLU-G	-0.0945286	0.280122	-0.203192	0.280122	-0.0945286
LYS-G	-0.126817	0.808078	0.11484	0.0787076	-0.351685
ARG-G	-0.376615	0.262677	0.55204	-0.235727	0.310382
HIS-G	0	-0.250233	-0.0496954	0.254757	-0.329818
GLY-C	-0.530628	0.398026	0	-0.256747	0.398026
ALA-C	-0.6124	0.316254	0	-0.16706	0.72937
VAL-C	0	0	0	-0.50499	-0.304452
LEU-C	0	-0.356311	0	-0.645674	0.883036
ILE-C	-0.103915	-0.103915	0	-0.51703	0.85531
PRO-C	0	-0.0496954	0	-0.0496954	-0.61918
PHE-C	0.579587	0.821244	-0.855549	1.0629	0
TRP-C	0	0	0	-0.959225	0
MET-C	1.39857	0	-0.932991	1.81169	1.57003
SER-C	-0.610855	0.664624	0	0.531631	-0.231806
THR-C	0.275724	1.5512	-0.780363	0.370526	1.72266
CYS-C	0	0	0	0	0
TYR-C	-0.577321	0.313059	0	-0.199621	0.582442
GLN-C	-0.368947	-0.454235	0	6.61693e-17	0
ASN-C	-0.740061	0	0	-0.159885	0.873937
ASP-C	-0.368207	0.674316	0	-0.393573	0.0714015
GLU-C	-0.386224	0	0	-0.471512	0.0745972
LYS-C	0.343662	-0.46748	0	-0.00665929	-0.126259
ARG-C	-0.335828	-0.0998739	0	-0.0825974	0.0547947
HIS-C	0	-0.132994	0	-0.374651	-0.374651
GLY-U	0.476655	-0.269992	-0.00665929	-0.0694542	0.102004
ALA-U	-0.132994	0	-0.224867	1.34801	-0.466525
VAL-U	0.108664	0.613653	0.0290789	-0.160719	-0.260284
LEU-U	-0.546109	0.554003	0.140888	0.140888	0.382545
ILE-U	0	0	0	0	-0.959225
PRO-U	0.638664	-0.216647	-0.156997	0.225548	-0.124773
PHE-U	0.0458688	-0.0627949	-0.523616	0.591978	1.00509
TRP-U	0	0	0	-0.959225	0
MET-U	0	0	0	0	-0.959225
SER-U	0.228263	0.641379	-0.132994	0.641379	-0.518383
THR-U	0.722317	-0.282777	-0.236908	0.108664	0.152832
CYS-U	0	0	0	0	-0.959225
TYR-U	0	-0.475911	-0.460821	0	0.293516
GLN-U	0.631624	-0.25527	-0.490483	0.102792	0
ASN-U	0.0804119	-0.138752	-0.452304	0.843848	0.430733
ASP-U	-0.0150894	0.265033	-0.0150894	1.22426	-0.464337
GLU-U	0	0	0	-0.454235	-0.625694
LYS-U	-0.455875	0.469921	0.0845308	0.418062	-0.0193838
ARG-U	-0.0987093	-0.0828151	0.104973	0.0832981	0.0226356
HIS-U	-0.158359	-0.571475	-0.0496954	0	0
